# Supplementary material for: Golgi fucosyltransferase 1 reveals its important role in α-1,4-fucose modification of N-glycan in CRISPR/Cas9 diatom Phaeodactylum tricornutum
Source: Microb Cell Fact. 2023 Jan 7;22:6. doi: 10.1186/s12934-022-02000-2 (PMC9826595; doi:10.1186/s12934-022-02000-2)
Supplement: Supplementary file 3 — Additional file 3: Table S4. N-glycan structures of Glycoproteins in wild type. Table S5. N-glycan structures of Glycoproteins in PtFucT1-KO. [file 12934_2022_2000_MOESM3_ESM.xlsx]

## Sheet: Table S4
Figure S4. N-glycan structures of Glycoproteins in wild type
Spectrum Index	RT(min)	Iso.m/z	Exp.m/z	z	Theo.m/z	IPMD(ppm)	Theo.MM(m/z)	Mol.Formula	p-Seq.	p-PTMs	p-MPs	g-Linkage.	type	g-MPs	pg score	Composition	Gly-bracket	GlycoSite	Accession Number	Start	End	GF score	Structure-diagnostic ions
13330	60.93	1091.13	1090.46	3	1090.46	-4.57431	3268.37	C134H215N22O69S1	SLGFVTDMNQTSFDR	S1dEN9GlcNAc	6	01Y(31F)41Y41M(21X)(31M)61M(31M)61M	Complex	22	74.39	N2H5F1S0X1	N,0;	1371	B7GEB5	1363	1377	15	12AI2,BII1,BIII1,BIV1,BII2,BI2,CI2,BII2,02XI2,YII4,YIII4,YIV3,YI1,01XI2,02XI2,03XI2,34XI2,ZI2,YI2,01XI3,01XII3,01XIV3,
36510	101.14	1322.59	1322.59	3	1322.59	-0.993342	3963.74	C166H260N33O78	NLSEESSRYWHVITNQTYR	N1dEN15GlcNAc	8	01Y(31F)41Y41M(31M)61M(31M21M)61M	Complex	19	110.31	N2H6F1S0	N,1;	909	B7GEM5	895	913	0
36510	101.14	1322.59	1322.59	3	1322.59	-0.993342	3963.74	C166H260N33O78	NLSEESSRYWHVITNQTYR	N1dEN15GlcNAc	8	01Y(31F)41Y41M(31M)61M(31M)61M21M	Complex	20	110.31	N2H6F1S0	N,1;	909	B7GEM5	895	913	1	03AI3,
36510	101.14	1322.59	1322.59	3	1322.59	-0.993342	3963.74	C166H260N33O78	NLSEESSRYWHVITNQTYR	N1dEN15GlcNAc	8	01Y(31F)41Y41M(31M21M)61M(31M)61M	Complex	19	104.24	N2H6F1S0	N,1;	909	B7GEM5	895	913	4	BI2,BI2,YI3,YI3,
17505	66.77	1006.2	1006.7	4	1006.7	0.905735	4021.76	C163H270N31O83S1	DNDSVLASPCRDGFTLSLSVR	D1dEN2GlcNAcC10Cam	5	01Y(31F)41Y41M(21X)(31M)61M(31M21M)61M	Complex	23	118.01	N2H6F1S0X1	N,1;	2665	B7GBU2	2664	2684	0
17505	66.77	1006.2	1006.7	4	1006.7	0.905735	4021.76	C163H270N31O83S1	DNDSVLASPCRDGFTLSLSVR	D1dEN2GlcNAcC10Cam	5	01Y(31F)41Y41M(21X)(31M)61M(31M)61M21M	Complex	24	118.01	N2H6F1S0X1	N,1;	2665	B7GBU2	2664	2684	1	03AII3,
17505	66.77	1006.2	1006.7	4	1006.7	0.905735	4021.76	C163H270N31O83S1	DNDSVLASPCRDGFTLSLSVR	D1dEN2GlcNAcC10Cam	5	01Y(31F)41Y41M(21X)(31M21M)61M(31M)61M	Complex	21	96.66	N2H6F1S0X1	N,1;	2665	B7GBU2	2664	2684	3	BII2,BII2,YII3,
20809	74.89	1071.47	1072.48	3	1072.48	-3.58415	3214.43	C131H217N24O68	NSTLFHAARTR	N1GlcNAc@dE	6	01Y41Y41M(21X)(31M21Y(41F)31L)61M21Y41F	Complex	24	39.28	N4H4F2S0X1	N,0;	358	B7FT32	358	368	0
20809	74.89	1071.47	1072.48	3	1072.48	-3.58415	3214.43	C131H217N24O68	NSTLFHAARTR	N1GlcNAc@dE	6	01Y41Y41M(21X)(31M21Y41F)61M21Y(41F)31L	Complex	24	39.28	N4H4F2S0X1	N,0;	358	B7FT32	358	368	0
20809	74.89	1071.47	1072.48	3	1072.48	-3.58415	3214.43	C131H217N24O68	NSTLFHAARTR	N1GlcNAc@dE	6	01Y(31L)41Y41M(21X)(31M21Y41F)61M21Y41F	Complex	24	31.86	N4H4F2S0X1	N,0;	358	B7FT32	358	368	0
20809	74.89	1071.47	1072.48	3	1072.48	1.15999	3214.41	C127H217N24O71	STVQRNTSQPR	S1dEN6GlcNAc	6	01Y41Y41M(21X)(31M21Y(41F)31L)61M21Y41F	Complex	22	42.71	N4H4F2S0X1	N,0;	167	B7G8E0	162	172	0
20809	74.89	1071.47	1072.48	3	1072.48	1.15999	3214.41	C127H217N24O71	STVQRNTSQPR	S1dEN6GlcNAc	6	01Y41Y41M(21X)(31M21Y41F)61M21Y(41F)31L	Complex	22	42.71	N4H4F2S0X1	N,0;	167	B7G8E0	162	172	0
20809	74.89	1071.47	1072.48	3	1072.48	-3.18694	3214.42	C130H221N20O72	SASVSNNPNISK	S1dEN9GlcNAcK12dE	6	01Y41Y41M(21X)(31M21Y(41F)31L)61M21Y41F	Complex	25	38.99	N4H4F2S0X1	N,0;	34	B7G516	26	37	0
20809	74.89	1071.47	1072.48	3	1072.48	-3.18694	3214.42	C130H221N20O72	SASVSNNPNISK	S1dEN9GlcNAcK12dE	6	01Y41Y41M(21X)(31M21Y41F)61M21Y(41F)31L	Complex	25	38.99	N4H4F2S0X1	N,0;	34	B7G516	26	37	0
20809	74.89	1071.47	1072.81	3	1072.81	-2.24502	3215.42	C134H220N19O70	SLTATNNSPWK	S1dEN6GlcNAcK11dE	5	01Y(31L)41Y41M(21X)(31M21Y41F)61M21Y41F	Complex	20	43.11	N4H4F2S0X1	N,0;	195	B7GB61	190	200	0
20809	74.89	1071.47	1072.81	3	1072.81	-0.983855	3215.42	C129H220N21O72	RSQENSSSVPK	R1dEN5GlcNAcK11dE	5	01Y(31L)41Y41M(21X)(31M21Y41F)61M21Y41F	Complex	23	41.17	N4H4F2S0X1	N,0;	62	B7FZ37	58	68	0
20809	74.89	1071.47	1072.81	3	1072.81	-2.24502	3215.42	C134H220N19O70	GNLTAWTVDGGK	G1dEN2GlcNAcK12dE	8	01Y(31L)41Y41M(21X)(31M21Y41F)61M21Y41F	Complex	20	38.99	N4H4F2S0X1	N,2;	826	B7GB29	825	836	0
20809	74.89	1071.47	1072.81	3	1072.81	-2.24502	3215.42	C134H220N19O70	GNLTAWTVDGGK	G1dEN2GlcNAcK12dE	8	01Y(31L)41Y41M(31M21Y41F)61M21Y(41F)31L	Complex	19	38.22	N4H5F2S0X0	N,2;	826	B7GB29	825	836	1	45AII4,
20809	74.89	1071.47	1072.81	3	1072.81	-2.24502	3215.42	C134H220N19O70	GNLTAWTVDGGK	G1dEN2GlcNAcK12dE	8	01Y(31L)41Y41M(31M21Y(41F)31L)61M21Y41F	Complex	18	38.22	N4H5F2S0X0	N,2;	826	B7GB29	825	836	0
19806	73.16	1064.1	1065.11	3	1065.11	-3.03764	3192.32	C130H211N18O71S1	LEGCPFPNR	L1dEC4CamN8GlcNAc	6	01Y41Y41M(21X)(31M21Y(41F)31L)61M21Y(41F)31L	Complex	16	30.94	N4H5F2S0X1	N,1;	173	B7G8R0	166	174	8	YI2,ZI1,YI1,02XI2,YI2,ZI1,YI1,YI2,
20859	75	1073.15	1073.48	3	1073.49	-10.041	3217.45	C128H222N23O71	AVSNVTRSVSTR	A1dEN4GlcNAc	5	01Y41Y41M(21X)(31M21Y(41F)31L)61M21Y41F	Complex	14	31.71	N4H4F2S0X1	N,0;	95	B7G0R1	92	103	0
20859	75	1073.15	1073.48	3	1073.49	-10.041	3217.45	C128H222N23O71	AVSNVTRSVSTR	A1dEN4GlcNAc	5	01Y41Y41M(21X)(31M21Y41F)61M21Y(41F)31L	Complex	14	31.71	N4H4F2S0X1	N,0;	95	B7G0R1	92	103	0
19806	73.16	1064.1	1065.11	3	1065.12	-11.708	3192.35	C128H215N16O76	GGNVSDEEVK	G1dEN3GlcNAcK10dE	7	01Y(31L)41Y41M(31M21Y(41F)31L)61M21Y(41F)31L	Complex	16	31.25	N4H6F2S0X0	N,1;	1707	B7FTM0	1705	1714	1	45AII4,
19806	73.16	1064.1	1065.11	3	1065.12	-11.708	3192.35	C128H215N16O76	GGNVSDEEVK	G1dEN3GlcNAcK10dE	7	01Y(31L)41Y41M(21X)(31M21Y41F)61M21Y(41F)31L	Complex	19	30.62	N4H5F2S0X1	N,1;	1707	B7FTM0	1705	1714	0
19806	73.16	1064.1	1065.11	3	1065.12	-11.708	3192.35	C128H215N16O76	GGNVSDEEVK	G1dEN3GlcNAcK10dE	7	01Y(31L)41Y41M(21X)(31M21Y(41F)31L)61M21Y41F	Complex	19	30.62	N4H5F2S0X1	N,1;	1707	B7FTM0	1705	1714	0
13130	61.18	963.403	964.404	3	964.414	-10.3838	2890.22	C118H193N16O66	DNSTLPFR	D1dEN2GlcNAc	6	01Y41Y41M(21X)(31M21Y(41F)31L)61M21Y41F	Complex	11	24.29	N4H4F2S0X1	N,1;	487	B7FV51	486	493	0
13130	61.18	963.403	964.404	3	964.414	-10.3838	2890.22	C118H193N16O66	DNSTLPFR	D1dEN2GlcNAc	6	01Y41Y41M(21X)(31M21Y41F)61M21Y(41F)31L	Complex	11	24.29	N4H4F2S0X1	N,1;	487	B7FV51	486	493	0
31407	94.12	1120.49	1120.15	3	1120.16	-8.07527	3357.46	C135H222N27O71	NRNNLSSFHTAR	N1dEN4GlcNAc	6	01Y(31L)41Y41M(31M21Y41F)61M21Y(41F)31L	Complex	17	40.37	N4H5F2S0X0	N,1;	534	B7G6C6	531	542	1	45AII4,
31407	94.12	1120.49	1120.15	3	1120.16	-8.07527	3357.46	C135H222N27O71	NRNNLSSFHTAR	N1dEN4GlcNAc	6	01Y(31L)41Y41M(31M21Y(41F)31L)61M21Y41F	Complex	16	40.37	N4H5F2S0X0	N,1;	534	B7G6C6	531	542	0
31407	94.12	1120.49	1120.15	3	1120.16	-8.07527	3357.46	C135H222N27O71	NRNNLSSFHTAR	N1dEN4GlcNAc	6	01Y(31L)41Y41M(21X)(31M21Y41F)61M21Y41F	Complex	18	41.11	N4H4F2S0X1	N,1;	534	B7G6C6	531	542	0
19806	73.16	1064.1	1065.11	3	1065.11	-5.27213	3192.32	C124H211N22O72S1	SPRMAGNGSGR	S1dEN7GlcNAc	5	01Y41Y41M(21X)(31M21Y(41F)31L)61M21Y(41F)31L	Complex	17	30.71	N4H5F2S0X1	N,0;	19	B7G280	13	23	9	YI2,ZI1,YI1,02XI2,ZI2,YI2,ZI1,YI1,YI2,
19806	73.16	1064.1	1065.11	3	1065.11	-5.27213	3192.32	C124H211N22O72S1	SPRMAGNGSGR	S1dEN7GlcNAc	5	01Y(31L)41Y41M(31M21Y(41F)31L)61M21Y(41F)31L	Complex	16	28.04	N4H6F2S0X0	N,0;	19	B7G280	13	23	1	45AII4,
19806	73.16	1064.1	1065.11	3	1065.12	-10.8367	3192.34	C124H211N22O74	GARGGNDSSIR	G1dEN6GlcNAc	6	01Y(31L)41Y41M(31M21Y(41F)31L)61M21Y(41F)31L	Complex	17	32.45	N4H6F2S0X0	N,0;	31	B7FPP3	26	36	1	45AII4,
16469	67.29	938.745	939.75	3	939.752	-2.44548	2816.24	C112H195N18O62S1	RVSMLNR	R1dEN6GlcNAc	5	01Y(31L)41Y41M(31M21Y41F)61M21Y(41F)31L	Complex	19	43.17	N4H5F2S0X0	N,1;	98	B7FTN4	93	99	1	45AII4,
16469	67.29	938.745	939.75	3	939.752	-2.44548	2816.24	C112H195N18O62S1	RVSMLNR	R1dEN6GlcNAc	5	01Y(31L)41Y41M(31M21Y(41F)31L)61M21Y41F	Complex	18	43.17	N4H5F2S0X0	N,1;	98	B7FTN4	93	99	0
16481	67.32	993.097	993.77	3	993.77	-0.0751833	2978.29	C118H205N18O67S1	RVSMLNR	R1dEN6GlcNAc	5	01Y(31L)41Y41M(31M21Y(41F)31L)61M21Y(41F)31L	Complex	18	42.11	N4H6F2S0X0	N,0;	98	B7FTN4	93	99	1	45AII4,
16481	67.32	993.097	993.77	3	993.77	-0.0751833	2978.29	C118H205N18O67S1	RVSMLNR	R1dEN6GlcNAc	5	01Y(31L)41Y41M(21X)(31M21Y41F)61M21Y(41F)31L	Complex	18	41.38	N4H5F2S0X1	N,0;	98	B7FTN4	93	99	0
16481	67.32	993.097	993.77	3	993.77	-0.0751833	2978.29	C118H205N18O67S1	RVSMLNR	R1dEN6GlcNAc	5	01Y(31L)41Y41M(21X)(31M21Y(41F)31L)61M21Y41F	Complex	18	41.38	N4H5F2S0X1	N,0;	98	B7FTN4	93	99	0
16481	67.32	993.097	994.106	3	994.104	2.42738	2979.29	C118H204N17O70	SQTNRSK	S1dEN4GlcNAcK7dE	7	01Y(31L)41Y41M(31M21Y(41F)31L)61M21Y(41F)31L	Complex	18	29.98	N4H6F2S0X0	N,0;	38	B7GAR9	35	41	1	45AII4,
16469	67.29	938.745	940.082	3	940.086	-4.0184	2817.24	C112H194N17O65	SQTNRSK	S1dEN4GlcNAcK7dE	5	01Y(31L)41Y41M(31M21Y41F)61M21Y(41F)31L	Complex	16	29.44	N4H5F2S0X0	N,0;	38	B7GAR9	35	41	1	45AII4,
16469	67.29	938.745	940.082	3	940.086	-4.0184	2817.24	C112H194N17O65	SQTNRSK	S1dEN4GlcNAcK7dE	5	01Y(31L)41Y41M(31M21Y(41F)31L)61M21Y41F	Complex	15	29.44	N4H5F2S0X0	N,0;	38	B7GAR9	35	41	0
16469	67.29	938.745	940.082	3	940.086	-4.0184	2817.24	C112H194N17O65	SQTNRSK	S1dEN4GlcNAcK7dE	5	01Y41Y41M(21X)(31M21Y(41F)31L)61M21Y41F	Complex	17	40.7	N4H4F2S0X1	N,0;	38	B7GAR9	35	41	0
16469	67.29	938.745	940.082	3	940.086	-4.0184	2817.24	C112H194N17O65	SQTNRSK	S1dEN4GlcNAcK7dE	5	01Y41Y41M(21X)(31M21Y41F)61M21Y(41F)31L	Complex	17	40.7	N4H4F2S0X1	N,0;	38	B7GAR9	35	41	0
16469	67.29	938.745	939.75	3	939.752	-2.44548	2816.24	C112H195N18O62S1	RVNLSMR	R1dEN3GlcNAc	5	01Y(31L)41Y41M(31M21Y41F)61M21Y(41F)31L	Complex	19	43.17	N4H5F2S0X0	N,1;	136	B7FWB1	134	140	1	45AII4,
16469	67.29	938.745	939.75	3	939.752	-2.44548	2816.24	C112H195N18O62S1	RVNLSMR	R1dEN3GlcNAc	5	01Y(31L)41Y41M(31M21Y(41F)31L)61M21Y41F	Complex	18	43.17	N4H5F2S0X0	N,1;	136	B7FWB1	134	140	0
16469	67.29	938.745	939.75	3	939.754	-4.78119	2816.24	C113H195N16O65	ANRTTEK	A1dEN2GlcNAcK7dE	5	01Y41Y41M(21X)(31M21Y(41F)31L)61M21Y41F	Complex	18	35.67	N4H4F2S0X1	N,1;	139	B7GEQ9	138	144	0
16469	67.29	938.745	939.75	3	939.754	-4.78119	2816.24	C113H195N16O65	ANRTTEK	A1dEN2GlcNAcK7dE	5	01Y41Y41M(21X)(31M21Y41F)61M21Y(41F)31L	Complex	18	35.67	N4H4F2S0X1	N,1;	139	B7GEQ9	138	144	0
16469	67.29	938.745	939.75	3	939.754	-4.78119	2816.24	C113H195N16O65	ANRTTEK	A1dEN2GlcNAcK7dE	5	01Y(31L)41Y41M(31M21Y41F)61M21Y(41F)31L	Complex	19	34.68	N4H5F2S0X0	N,1;	139	B7GEQ9	138	144	1	45AII4,
16469	67.29	938.745	939.75	3	939.754	-4.78119	2816.24	C113H195N16O65	ANRTTEK	A1dEN2GlcNAcK7dE	5	01Y(31L)41Y41M(31M21Y(41F)31L)61M21Y41F	Complex	18	34.68	N4H5F2S0X0	N,1;	139	B7GEQ9	138	144	0
16481	67.32	993.097	993.77	3	993.772	-2.28293	2978.3	C119H205N16O70	ANRTTEK	A1dEN2GlcNAcK7dE	6	01Y(31L)41Y41M(31M21Y(41F)31L)61M21Y(41F)31L	Complex	19	27.38	N4H6F2S0X0	N,1;	139	B7GEQ9	138	144	1	45AII4,
16481	67.32	993.097	993.77	3	993.772	-2.28293	2978.3	C119H205N16O70	ANRTTEK	A1dEN2GlcNAcK7dE	6	01Y(31L)41Y41M(21X)(31M21Y41F)61M21Y(41F)31L	Complex	19	26.75	N4H5F2S0X1	N,1;	139	B7GEQ9	138	144	0
16481	67.32	993.097	993.77	3	993.772	-2.28293	2978.3	C119H205N16O70	ANRTTEK	A1dEN2GlcNAcK7dE	6	01Y(31L)41Y41M(21X)(31M21Y(41F)31L)61M21Y41F	Complex	19	26.75	N4H5F2S0X1	N,1;	139	B7GEQ9	138	144	0
16481	67.32	993.097	993.77	3	993.772	-2.28293	2978.3	C119H205N16O70	KQNQSSK	K1dEN3GlcNAcK7dE	6	01Y(31L)41Y41M(31M21Y(41F)31L)61M21Y(41F)31L	Complex	19	28.65	N4H6F2S0X0	N,0;	1051	B7FSR1	1049	1055	1	45AII4,
16469	67.29	938.745	939.75	3	939.754	-4.78119	2816.24	C113H195N16O65	KQNQSSK	K1dEN3GlcNAcK7dE	6	01Y(31L)41Y41M(31M21Y41F)61M21Y(41F)31L	Complex	19	36.23	N4H5F2S0X0	N,1;	1051	B7FSR1	1049	1055	1	45AII4,
16469	67.29	938.745	939.75	3	939.754	-4.78119	2816.24	C113H195N16O65	KQNQSSK	K1dEN3GlcNAcK7dE	6	01Y(31L)41Y41M(31M21Y(41F)31L)61M21Y41F	Complex	18	36.23	N4H5F2S0X0	N,1;	1051	B7FSR1	1049	1055	0
16481	67.32	993.097	993.77	3	993.772	-2.28293	2978.3	C119H205N16O70	KQNQSSK	K1dEN3GlcNAcK7dE	6	01Y(31L)41Y41M(21X)(31M21Y41F)61M21Y(41F)31L	Complex	19	28.02	N4H5F2S0X1	N,0;	1051	B7FSR1	1049	1055	0
16481	67.32	993.097	993.77	3	993.772	-2.28293	2978.3	C119H205N16O70	KQNQSSK	K1dEN3GlcNAcK7dE	6	01Y(31L)41Y41M(21X)(31M21Y(41F)31L)61M21Y41F	Complex	19	28.02	N4H5F2S0X1	N,0;	1051	B7FSR1	1049	1055	0
16469	67.29	938.745	939.75	3	939.754	-4.78119	2816.24	C113H195N16O65	KQNQSSK	K1dEN3GlcNAcK7dE	6	01Y41Y41M(21X)(31M21Y(41F)31L)61M21Y41F	Complex	18	37.22	N4H4F2S0X1	N,1;	1051	B7FSR1	1049	1055	0
16469	67.29	938.745	939.75	3	939.754	-4.78119	2816.24	C113H195N16O65	KQNQSSK	K1dEN3GlcNAcK7dE	6	01Y41Y41M(21X)(31M21Y41F)61M21Y(41F)31L	Complex	18	37.22	N4H4F2S0X1	N,1;	1051	B7FSR1	1049	1055	0
16481	67.32	993.097	993.77	3	993.772	-2.28293	2978.3	C119H205N16O70	RSNDSLK	R1dEN3GlcNAcK7dE	6	01Y(31L)41Y41M(21X)(31M21Y41F)61M21Y(41F)31L	Complex	19	28.02	N4H5F2S0X1	N,0;	305	B7FX47	303	309	0
16481	67.32	993.097	993.77	3	993.772	-2.28293	2978.3	C119H205N16O70	RSNDSLK	R1dEN3GlcNAcK7dE	6	01Y(31L)41Y41M(21X)(31M21Y(41F)31L)61M21Y41F	Complex	19	28.02	N4H5F2S0X1	N,0;	305	B7FX47	303	309	0
16481	67.32	993.097	993.77	3	993.772	-2.28293	2978.3	C119H205N16O70	RSNDSLK	R1dEN3GlcNAcK7dE	6	01Y(31L)41Y41M(31M21Y(41F)31L)61M21Y(41F)31L	Complex	19	28.65	N4H6F2S0X0	N,0;	305	B7FX47	303	309	1	45AII4,
31407	94.12	1120.49	1120.15	3	1120.15	-0.277272	3357.43	C140H226N19O72S1	NGLENYCYSLK	N1dEN5GlcNAcC7CamK11dE	9	01Y(31L)41Y41M(21X)(31M21Y41F)61M21Y41F	Complex	17	46.4	N4H4F2S0X1	N,1;	546	B7FQ84	542	552	0
31407	94.12	1120.49	1120.15	3	1120.15	-0.277272	3357.43	C140H226N19O72S1	NGLENYCYSLK	N1dEN5GlcNAcC7CamK11dE	9	01Y41Y41M(21X)(31M21Y(41F)31L)61M21Y41F	Complex	16	49.07	N4H4F2S0X1	N,1;	546	B7FQ84	542	552	0
31407	94.12	1120.49	1120.15	3	1120.15	-0.277272	3357.43	C140H226N19O72S1	NGLENYCYSLK	N1dEN5GlcNAcC7CamK11dE	9	01Y41Y41M(21X)(31M21Y41F)61M21Y(41F)31L	Complex	15	49.07	N4H4F2S0X1	N,1;	546	B7FQ84	542	552	0
20859	75	1073.15	1073.15	3	1073.15	-3.02611	3216.43	C135H223N18O68S1	LNFCLPEAGAK	L1dEN2GlcNAcC4CamK11dE	6	01Y41Y41M(21X)(31M21Y(41F)31L)61M21Y41F	Complex	14	48.87	N4H4F2S0X1	N,1;	9	B7G5U2	8	18	0
20859	75	1073.15	1073.15	3	1073.15	-3.02611	3216.43	C135H223N18O68S1	LNFCLPEAGAK	L1dEN2GlcNAcC4CamK11dE	6	01Y41Y41M(21X)(31M21Y41F)61M21Y(41F)31L	Complex	14	48.87	N4H4F2S0X1	N,1;	9	B7G5U2	8	18	0
31407	94.12	1120.49	1120.15	3	1120.16	-12.2353	3357.47	C138H226N23O72	ANISPFNVPQSSR	A1dEN2GlcNAc	7	01Y(31L)41Y41M(21X)(31M21Y41F)61M21Y41F	Complex	24	38.8	N4H4F2S0X1	N,2;	168	B7FS64	167	179	0
31407	94.12	1120.49	1120.15	3	1120.16	-12.2353	3357.47	C138H226N23O72	ANISPFNVPQSSR	A1dEN2GlcNAc	7	01Y(31L)41Y41M(31M21Y41F)61M21Y(41F)31L	Complex	21	38.06	N4H5F2S0X0	N,2;	168	B7FS64	167	179	1	45AII4,
31407	94.12	1120.49	1120.15	3	1120.16	-12.2353	3357.47	C138H226N23O72	ANISPFNVPQSSR	A1dEN2GlcNAc	7	01Y(31L)41Y41M(31M21Y(41F)31L)61M21Y41F	Complex	20	38.06	N4H5F2S0X0	N,2;	168	B7FS64	167	179	0
31407	94.12	1120.49	1120.15	3	1120.16	-12.2353	3357.47	C138H226N23O72	VRDAEGNASQWK	V1dEN7GlcNAcK12dE	6	01Y(31L)41Y41M(21X)(31M21Y41F)61M21Y41F	Complex	24	37.34	N4H4F2S0X1	N,2;	59	B7G5A2	53	64	0
31407	94.12	1120.49	1120.15	3	1120.16	-12.2353	3357.47	C138H226N23O72	VRDAEGNASQWK	V1dEN7GlcNAcK12dE	6	01Y(31L)41Y41M(31M21Y41F)61M21Y(41F)31L	Complex	21	36.6	N4H5F2S0X0	N,2;	59	B7G5A2	53	64	1	45AII4,
31407	94.12	1120.49	1120.15	3	1120.16	-12.2353	3357.47	C138H226N23O72	VRDAEGNASQWK	V1dEN7GlcNAcK12dE	6	01Y(31L)41Y41M(31M21Y(41F)31L)61M21Y41F	Complex	20	36.6	N4H5F2S0X0	N,2;	59	B7G5A2	53	64	0
31407	94.12	1120.49	1120.15	3	1120.16	-11.0275	3357.47	C133H226N25O74	ARNNNLSSENNK	A1dEN5GlcNAcK12dE	6	01Y(31L)41Y41M(21X)(31M21Y41F)61M21Y41F	Complex	24	31.99	N4H4F2S0X1	N,2;	366	B7FVW9	362	373	0
31407	94.12	1120.49	1120.15	3	1120.16	-11.0275	3357.47	C133H226N25O74	ARNNNLSSENNK	A1dEN5GlcNAcK12dE	6	01Y(31L)41Y41M(31M21Y41F)61M21Y(41F)31L	Complex	21	31.25	N4H5F2S0X0	N,2;	366	B7FVW9	362	373	1	45AII4,
31407	94.12	1120.49	1120.15	3	1120.16	-11.0275	3357.47	C133H226N25O74	ARNNNLSSENNK	A1dEN5GlcNAcK12dE	6	01Y(31L)41Y41M(31M21Y(41F)31L)61M21Y41F	Complex	20	31.25	N4H5F2S0X0	N,2;	366	B7FVW9	362	373	0
20171	73.8	994.929	995.434	4	995.444	-9.9836	3976.75	C160H271N28O85S1	GRMGTAAQNHSAIETK	G1dEN9GlcNAcK16dE	5	01Y(31F)41Y41M(21X)(31M21Y(41F)31L)61M21Y(41F)31L	Complex	16	26.5	N4H5F3S0X1	N,0;	261	B5Y4W9	253	268	10	01AII2,01AIII2,BI1,12AI2,BII1,BIII1,23AII2,23AIII2,CII3,CIII3,ZI1,ZI2,ZI1,ZI2,15XII5,15XIII5,
14966	64.57	1027.09	1028.1	3	1028.11	-5.53402	3081.3	C125H206N17O71	FNLSSASPR	F1dEN2GlcNAc	7	01Y(31L)41Y41M(31M21Y(41F)31L)61M21Y(41F)31L	Complex	14	23.38	N4H6F2S0X0	N,1;	18	B7FQQ0	17	25	0
14966	64.57	1027.09	1028.1	3	1028.11	-5.53402	3081.3	C125H206N17O71	FNLSSASPR	F1dEN2GlcNAc	7	01Y41Y41M(21X)(31M21Y(41F)31L)61M21Y(41F)31L	Complex	16	30.5	N4H5F2S0X1	N,1;	18	B7FQQ0	17	25	9	YI2,ZI1,YI1,02XI2,ZI2,YI2,ZI1,YI1,YI2,
19698	72.95	1057.13	1056.45	3	1056.46	-5.93187	3166.36	C129H213N18O72	GDKINFTEDR	G1dEK3dEN5GlcNAc	5	01Y(31F)41Y41M(21X)(31M21Y31L)61M(31M)61M	Complex	22	28.34	N3H6F1S0X1	N,1;	270	B7GDV0	266	275	10	BIV2,CIV2,12AIV3,BIV3,CIV3,01XI2,24XIV3,15XII3,24XIV3,13XIV4,
20859	75	1073.15	1073.48	3	1073.48	-1.26406	3217.42	C137H218N19O68	ATGKTYYFNR	A1dEK4dEN9GlcNAc	5	01Y41Y41M(21X)(31M21Y(41F)31L)61M21Y41F	Complex	10	20.62	N4H4F2S0X1	N,0;	247	B7G6I4	239	248	0
20859	75	1073.15	1073.48	3	1073.48	-1.26406	3217.42	C137H218N19O68	ATGKTYYFNR	A1dEK4dEN9GlcNAc	5	01Y41Y41M(21X)(31M21Y41F)61M21Y(41F)31L	Complex	10	20.62	N4H4F2S0X1	N,0;	247	B7G6I4	239	248	0
13840	61.86	1114.81	1114.81	3	1114.8	5.4896	3341.39	C132H226N19O75S2	NGLGMDVNVTCGK	N1dEN8GlcNAcC11CamK13dE	5	01Y41Y41M(31M21M21M)61M(31M21M)61M21M	Mannose	55	439.51	N2H9F0S0	N,0;	573	B7FZA2	566	578	34	03AI3,14AIII3,01AI2,01AII2,01AIII2,BI1,BII1,BIII1,BI2,BII2,BIII2,BIII3,BI3,BI2,BII2,BIII2,BIII3,YI2,02XI1,35XI1,BI3,34XI1,ZI1,YI1,YI3,34XI2,ZI2,YI2,YIII3,02XI3,02XIII3,YI4,YII4,YIII4,YI5,YII5,YIII5,MH,ZI3,YI3,01XI4,01XII4,ZIII3,YIII3,01XIII4,ZI4,ZII4,ZIII4,YI4,YII4,YIII4,YI5,YII5,YIII5,YI1,
13840	61.86	1114.81	1114.81	3	1114.81	2.3886	3341.4	C130H222N21O79	SNVTERDTIETR	S1dEN2GlcNAc	10	01Y41Y41M(31M21M21M)61M(31M21M)61M21M	Mannose	56	433.12	N2H9F0S0	N,0;	176	B7FWM3	175	186	35	03AI3,14AIII3,01AI2,01AII2,01AIII2,BI1,BII1,BIII1,BI2,BII2,BIII2,BIII3,BI3,BI2,BII2,BIII2,BIII3,YI1,YI2,02XI1,35XI1,BI3,34XI1,ZI1,YI1,YI3,34XI2,ZI2,YI2,YIII3,02XI3,02XIII3,YI4,YII4,YIII4,YI5,YII5,YIII5,MH,ZI3,YI3,01XI4,01XII4,ZIII3,YIII3,01XIII4,ZI4,ZII4,ZIII4,YI4,YII4,YIII4,YI5,YII5,YIII5,YI1,
19663	72.89	1586.64	1586.64	2	1586.65	-6.59218	3171.28	C123H208N17O78	NEENLNLSR	N1dEN6GlcNAc	8	01Y41Y41M(31M21M21M31G)61M(31M21M)61M21M	Mannose	44	192.39	N2H10F0S0	N,1;	757	B7G5L1	752	760	28	01AI1,01AII1,01AIII1,BI1,BII1,BIII1,BI2,BII2,BIII2,35AI3,01AI2,01AII2,01AIII2,BI2,BII2,BIII2,BIII4,BIII3,02XI1,BIII4,ZI1,YI1,ZI2,YI2,BI3,YI3,02XI1,YIII3,ZI1,YIII4,YI1,ZI4,ZII4,ZIII5,YI4,YII4,YIII5,YI5,YII5,YIII6,ZI2,YI2,MH,BI5,
20154	72.96	1505.61	1505.61	2	1505.62	-5.77746	3009.23	C117H198N17O73	NEENLNLSR	N1dEN6GlcNAc	6	01Y41Y41M(31M21M21M)61M(31M21M)61M21M	Mannose	39	244.98	N2H9F0S0	N,0;	757	B7G5L1	752	760	25	BI1,BII1,BIII1,BI2,BII2,BIII2,BI2,BII2,BIII2,BIII3,02XI1,ZI1,YI1,02XI2,ZI2,YI2,BI3,45AI4,YI3,02XI1,YIII3,ZI1,ZI4,ZII4,ZIII4,YI4,YII4,YIII4,YI1,ZI5,ZII5,ZIII5,YI5,YII5,YIII5,MH,YI2,BI5,YI3,
13375	61.01	1163.14	1163.14	3	1163.14	-4.90866	3486.41	C134H229N24O78S2	CVLNSSSMGQANAAR	C1dE@CamN4GlcNAc	6	01Y41Y41M(31M21M21M)61M(31M21M)61M21M	Mannose	28	163.24	N2H9F0S0	N,1;	91	B7GDP8	88	102	19	03AI3,14AIII3,BI1,BII1,BIII1,BI2,BII2,BIII2,BIII3,BI2,BII2,BIII2,BIII3,YI2,02XI1,YI3,ZI1,YI1,24XI2,ZI2,YI2,YI3,YIII3,YI4,YII4,YIII4,02XI1,YI1,
13840	61.86	1114.81	1114.81	3	1114.8	9.91913	3341.37	C128H218N23O79	ERTGNGSNSNSNK	E1dEN5GlcNAcK13dE	7	01Y41Y41M(31M21M21M)61M(31M21M)61M21M	Mannose	48	390.06	N2H9F0S0	N,1;	164	B7FU73	160	172	27	03AI3,14AIII3,01AI2,01AII2,01AIII2,BI1,BII1,BIII1,BI2,BII2,BIII2,BIII3,BI3,BI2,BII2,BIII2,BIII3,YI2,35XI1,BI3,YI3,YI2,YIII3,02XI3,02XIII3,YI4,YII4,YIII4,YI5,YII5,YIII5,MH,ZI3,YI3,01XI4,01XII4,ZIII3,YIII3,01XIII4,ZI4,ZII4,ZIII4,YI4,YII4,YIII4,YI5,YII5,YIII5,
Notes: Yellow background: N-glycopeptides with core α-1,3-fucose modifications identified from Wild type and PtFucT-KO mutant. Red mark: N-glycopeptides with α-1,4-fucose modifications in wild type, but without α-1,4-fucose modification in PtFucT-KO mutant. Black mark: N-glycopeptides with fucose modifications in wild type, but not identified from PtFucT-KO mutant. Green background: N-glycopeptid…

## Sheet: Table S5
Figure S5. N-glycan structures of Glycoproteins in PtFucT1-KO
Spectrum Index	RT(min)	Iso.m/z	Exp.m/z	z	Theo.m/z	IPMD(ppm)	Theo.MM(m/z)	Mol.Formula	p-Seq.	p-PTMs	p-MPs	g-Linkage.	type	g-MPs	pg score	Composition	Gly-bracket	GlycoSite	Accession Number	Start	End	GF score	Structure-diagnostic ions
13330	60.93	1091.13	1090.46	3	1090.46	-4.57431	3268.37	C134H215N22O69S1	SLGFVTDMNQTSFDR	S1dEN9GlcNAc	6	01Y(31F)41Y41M(21X)(31M)61M(31M)61M	Complex	22	74.39	N2H5F1S0X1	N,0;	1371	B7GEB5	1363	1377	15	12AI2,BII1,BIII1,BIV1,BII2,BI2,CI2,BII2,02XI2,YII4,YIII4,YIV3,YI1,01XI2,02XI2,03XI2,34XI2,ZI2,YI2,01XI3,01XII3,01XIV3,
36510	101.14	1322.59	1322.59	3	1322.59	-0.993342	3963.74	C166H260N33O78	NLSEESSRYWHVITNQTYR	N1dEN15GlcNAc	8	01Y(31F)41Y41M(31M)61M(31M21M)61M	Complex	19	110.31	N2H6F1S0	N,1;	909	B7GEM5	895	913	0
36510	101.14	1322.59	1322.59	3	1322.59	-0.993342	3963.74	C166H260N33O78	NLSEESSRYWHVITNQTYR	N1dEN15GlcNAc	8	01Y(31F)41Y41M(31M)61M(31M)61M21M	Complex	20	110.31	N2H6F1S0	N,1;	909	B7GEM5	895	913	1	03AI3,
36510	101.14	1322.59	1322.59	3	1322.59	-0.993342	3963.74	C166H260N33O78	NLSEESSRYWHVITNQTYR	N1dEN15GlcNAc	8	01Y(31F)41Y41M(31M21M)61M(31M)61M	Complex	19	104.24	N2H6F1S0	N,1;	909	B7GEM5	895	913	4	BI2,BI2,YI3,YI3,
17505	66.77	1006.2	1006.7	4	1006.7	0.905735	4021.76	C163H270N31O83S1	DNDSVLASPCRDGFTLSLSVR	D1dEN2GlcNAcC10Cam	5	01Y(31F)41Y41M(21X)(31M)61M(31M21M)61M	Complex	23	118.01	N2H6F1S0X1	N,1;	2665	B7GBU2	2664	2684	0
17505	66.77	1006.2	1006.7	4	1006.7	0.905735	4021.76	C163H270N31O83S1	DNDSVLASPCRDGFTLSLSVR	D1dEN2GlcNAcC10Cam	5	01Y(31F)41Y41M(21X)(31M)61M(31M)61M21M	Complex	24	118.01	N2H6F1S0X1	N,1;	2665	B7GBU2	2664	2684	1	03AII3,
17505	66.77	1006.2	1006.7	4	1006.7	0.905735	4021.76	C163H270N31O83S1	DNDSVLASPCRDGFTLSLSVR	D1dEN2GlcNAcC10Cam	5	01Y(31F)41Y41M(21X)(31M21M)61M(31M)61M	Complex	21	96.66	N2H6F1S0X1	N,1;	2665	B7GBU2	2664	2684	3	BII2,BII2,YII3,
20824	74.92	1598.68	1598.19	2	1598.19	-2.09452	3194.37	C128H213N22O71	NSTLFHAARTR	N1GlcNAc@dE	7	01Y41Y41M(31M21M21M)61M(31M21M)61M21M	Mannose	42	285.9	N2H9F0S0	N,0;	358	B7FT32	358	368	26	BI1,BII1,BIII1,BI2,BII2,BIII2,CI1,CII1,CIII1,BI2,BII2,BIII2,BIII3,02XI1,ZI1,YI1,02XI2,BI3,ZI2,YI2,ZI3,YI3,ZIII3,YIII3,02XI1,ZI4,ZII4,ZIII4,YI4,YII4,YIII4,ZI5,ZII5,ZIII5,ZI1,YI5,YII5,YIII5,YI1,MH,BI5,YI2,
20947	74.35	1679.72	1679.21	2	1679.22	-1.95221	3356.43	C134H223N22O76	NSTLFHAARTR	N1GlcNAc@dE	5	01Y41Y41M(31M21M21M31G)61M(31M21M)61M21M	Mannose	40	276.01	N2H10F0S0	N,0;	358	B7FT32	358	368	26	BI1,BII1,BIII1,BI2,BII2,BIII2,BI2,BII2,BIII2,BIII4,BIII3,BIII4,02XI1,ZI1,YI1,02XI2,BI3,ZI2,YI2,YI3,YIII3,02XI1,YIII4,ZI4,ZII4,ZIII5,ZI1,YI4,YII4,YIII5,YI1,ZI5,ZII5,ZIII6,YI5,YII5,YIII6,MH,YI2,BI5,
20824	74.92	1598.68	1598.19	2	1598.18	2.68027	3194.36	C124H213N22O74	STVQRNTSQPR	S1dEN6GlcNAc	5	01Y41Y41M(31M21M21M)61M(31M21M)61M21M	Mannose	43	264.69	N2H9F0S0	N,0;	167	B7G8E0	162	172	27	BI1,BII1,BIII1,BI2,BII2,BIII2,CI1,CII1,CIII1,BI2,BII2,BIII2,BIII3,02XI1,03XI1,ZI1,YI1,02XI2,BI3,ZI2,YI2,ZI3,YI3,ZIII3,YIII3,02XI1,ZI4,ZII4,ZIII4,YI4,YII4,YIII4,ZI5,ZII5,ZIII5,ZI1,YI5,YII5,YIII5,YI1,MH,BI5,YI2,
20947	74.35	1679.72	1679.21	2	1679.21	2.59278	3356.41	C130H223N22O79	STVQRNTSQPR	S1dEN6GlcNAc	5	01Y41Y41M(31M21M21M31G)61M(31M21M)61M21M	Mannose	40	273.48	N2H10F0S0	N,0;	167	B7G8E0	162	172	26	BI1,BII1,BIII1,BI2,BII2,BIII2,BI2,BII2,BIII2,BIII4,BIII3,BIII4,02XI1,ZI1,YI1,02XI2,BI3,ZI2,YI2,YI3,YIII3,02XI1,YIII4,ZI4,ZII4,ZIII5,ZI1,YI4,YII4,YIII5,YI1,ZI5,ZII5,ZIII6,YI5,YII5,YIII6,MH,YI2,BI5,
20947	74.35	1679.72	1679.21	2	1679.22	-1.57108	3356.42	C133H227N18O80	SASVSNNPNISK	S1dEN9GlcNAcK12dE	6	01Y41Y41M(31M21M21M31G)61M(31M21M)61M21M	Mannose	40	273.36	N2H10F0S0	N,1;	34	B7G516	26	37	26	BI1,BII1,BIII1,BI2,BII2,BIII2,BI2,BII2,BIII2,BIII4,BIII3,BIII4,02XI1,ZI1,YI1,02XI2,BI3,ZI2,YI2,YI3,YIII3,02XI1,YIII4,ZI4,ZII4,ZIII5,ZI1,YI4,YII4,YIII5,YI1,ZI5,ZII5,ZIII6,YI5,YII5,YIII6,MH,YI2,BI5,
20824	74.92	1598.68	1598.19	2	1598.19	-1.69469	3194.37	C127H217N18O75	SASVSNNPNISK	S1dEN9GlcNAcK12dE	7	01Y41Y41M(31M21M21M)61M(31M21M)61M21M	Mannose	42	274.42	N2H9F0S0	N,1;	34	B7G516	26	37	26	BI1,BII1,BIII1,BI2,BII2,BIII2,CI1,CII1,CIII1,BI2,BII2,BIII2,BIII3,02XI1,ZI1,YI1,02XI2,BI3,ZI2,YI2,ZI3,YI3,ZIII3,YIII3,02XI1,ZI4,ZII4,ZIII4,YI4,YII4,YIII4,ZI5,ZII5,ZIII5,ZI1,YI5,YII5,YIII5,YI1,MH,BI5,YI2,
26725	82.87	1118.16	1118.17	3	1118.16	2.01713	3351.47	C137H228N21O74	SLTATNNSPWKR	S1dEN6GlcNAcK11dE	5	01Y41Y41M(31M21M21M)61M(31M21M)61M21M	Mannose	37	137.52	N2H9F0S0	N,2;	195	B7GB61	190	201	22	03AI3,14AIII3,01AI2,01AII2,01AIII2,BI1,BII1,BIII1,BI2,BII2,BIII2,BIII3,01AI2,01AII2,01AIII2,BI2,BII2,BIII2,12AIII3,45AI3,15AIII3,BIII3,YI2,02XI1,ZI1,YI1,YI3,YI2,YIII3,YI4,YII4,YIII4,YI3,YIII3,YI4,YII4,YIII4,
20947	74.35	1679.72	1679.71	2	1679.72	-2.30402	3357.42	C137H226N17O78	SLTATNNSPWK	S1dEN6GlcNAcK11dE	5	01Y41Y41M(31M21M21M31G)61M(31M21M)61M21M	Mannose	31	122.35	N2H10F0S0	N,0;	195	B7GB61	190	200	23	BI1,BII1,BIII1,BI2,BII2,BIII2,BI2,BII2,BIII2,BIII4,BIII3,BIII4,02XI1,24XI1,ZI1,YI1,BI3,24XI2,ZI2,YI2,ZI3,YI3,YIII3,02XI1,ZI4,ZII4,ZIII5,YI1,MH,YI2,BI5,
20824	74.92	1598.68	1598.69	2	1598.69	-2.08358	3195.37	C131H216N17O73	SLTATNNSPWK	S1dEN6GlcNAcK11dE	9	01Y41Y41M(31M21M21M)61M(31M21M)61M21M	Mannose	42	245.18	N2H9F0S0	N,1;	195	B7GB61	190	200	25	BI1,BII1,BIII1,BI2,BII2,BIII2,CI1,CII1,CIII1,BI2,BII2,BIII2,BIII3,02XI1,ZI1,YI1,BI3,24XI2,ZI2,YI2,02XI3,02XIII3,ZI3,YI3,YIII3,02XI1,ZI4,ZII4,ZIII4,YI4,YII4,YIII4,ZI5,ZII5,ZIII5,YI5,YII5,YIII5,YI1,MH,BI5,YI2,
20824	74.92	1598.68	1598.69	2	1598.69	-0.814417	3195.37	C126H216N19O75	RSQENSSSVPK	R1dEN5GlcNAcK11dE	5	01Y41Y41M(31M21M21M)61M(31M21M)61M21M	Mannose	45	241.06	N2H9F0S0	N,0;	62	B7FZ37	58	68	28	BI1,BII1,BIII1,BI2,BII2,BIII2,CI1,CII1,CIII1,BI2,BII2,BIII2,BIII3,02XI1,24XI1,ZI1,YI1,02XI2,BI3,24XI2,ZI2,YI2,02XI3,02XIII3,ZI3,YI3,ZIII3,YIII3,02XI1,ZI4,ZII4,ZIII4,YI4,YII4,YIII4,ZI5,ZII5,ZIII5,YI5,YII5,YIII5,YI1,MH,BI5,YI2,
20947	74.35	1679.72	1679.71	2	1679.72	-1.09607	3357.42	C132H226N19O80	RSQENSSSVPK	R1dEN5GlcNAcK11dE	6	01Y41Y41M(31M21M21M31G)61M(31M21M)61M21M	Mannose	38	209.65	N2H10F0S0	N,1;	62	B7FZ37	58	68	26	BI1,BII1,BIII1,BI2,BII2,BIII2,BI2,BII2,BIII2,BIII4,BIII3,BIII4,02XI1,24XI1,ZI1,YI1,02XI2,BI3,24XI2,ZI2,YI2,ZI3,YI3,YIII3,02XI1,ZI4,ZII4,ZIII5,YI4,YII4,YIII5,YI1,YI5,YII5,YIII6,MH,YI2,BI5,
20865	75.02	1066.46	1066.13	3	1066.13	3.02837	3195.37	C131H216N17O73	GNLTAWTVDGGK	G1dEN2GlcNAcK12dE	6	01Y41Y41M(31M21M21M)61M(31M21M)61M21M	Mannose	44	119.32	N2H9F0S0	N,1;	826	B7GB29	825	836	27	03AI3,14AIII3,01AI2,01AII2,01AIII2,BI1,BII1,BIII1,BI2,BII2,BIII2,BIII3,14AI2,14AII2,14AIII2,CIII3,15AI2,15AII2,15AIII2,01AI2,01AII2,01AIII2,BI2,BII2,BIII2,12AIII3,35AI3,BIII3,ZI1,YI2,02XI1,24XI1,ZI1,YI1,YI3,ZI2,YI2,YI3,YIII3,YI4,YII4,YIII4,ZI1,YI1,
19609	72.78	1505.61	1506.1	2	1506.11	-4.09633	3010.21	C121H197N16O69S1	LEGCPFPNR	L1dEC4CamN8GlcNAc	5	01Y41Y41M(31M21M21M)61M(31M21M)61M21M	Mannose	28	86.26	N2H9F0S0	N,1;	173	B7G8R0	166	174	20	BI1,BII1,BIII1,BI2,BII2,BIII2,BI2,BII2,BIII2,BIII3,02XI1,ZI1,YI1,02XI2,24XI2,ZI2,YI2,BI3,YI3,02XI1,ZI1,YI4,YII4,YIII4,YI1,MH,YI2,BI5,
20853	72.49	1588.15	1587.14	2	1587.14	2.92597	3172.26	C127H207N16O74S1	LEGCPFPNR	L1dEC4CamN8GlcNAc	5	01Y41Y41M(31M21M21M31G)61M(31M21M)61M21M	Mannose	39	208.54	N2H10F0S0	N,1;	173	B7G8R0	166	174	27	01AI1,01AII1,01AIII1,BI1,BII1,BIII1,BI2,BII2,BIII2,12AIII4,BI2,BII2,BIII2,BIII4,BIII3,02XI1,BIII4,ZI1,YI1,02XI2,ZI2,YI2,BI3,45AI4,YI3,02XI1,YIII3,ZI1,YIII4,YI1,YI4,YII4,YIII5,YI5,YII5,YIII6,YI2,MH,BI5,
11052	51.95	1334.56	1334.56	2	1334.56	0.645156	2667.11	C104H180N13O66	AVSNVTR	A1dEN4GlcNAc	11	01Y41Y41M(31M21M21M)61M(31M21M)61M21M	Mannose	32	205.58	N2H9F0S0	N,2;	95	B7G0R1	92	98	22	BI1,BII1,BIII1,BI2,BII2,BIII2,BI2,BII2,BIII2,02XI1,BIII3,ZI1,YI1,02XI2,ZI2,YI2,BI3,02XI1,YI3,YI1,YIII3,YI4,YII4,YIII4,YI2,YI5,YII5,YIII5,MH,BI5,YI3,YIII3,
20853	72.49	1588.15	1587.14	2	1587.15	-5.80227	3172.29	C125H211N14O79	GGNVSDEEVK	G1dEN3GlcNAcK10dE	5	01Y41Y41M(31M21M21M31G)61M(31M21M)61M21M	Mannose	38	191.57	N2H10F0S0	N,1;	1707	B7FTM0	1705	1714	26	01AI1,01AII1,01AIII1,BI1,BII1,BIII1,BI2,BII2,BIII2,12AIII4,BI2,BII2,BIII2,BIII4,BIII3,BIII4,ZI1,YI1,ZI2,YI2,BI3,45AI4,YI3,02XI1,YIII3,ZI1,YIII4,YI1,YI4,YII4,YIII5,03XI2,YI5,YII5,YIII6,YI2,MH,BI5,
20697	72.21	1507.13	1506.12	2	1506.13	-6.16174	3010.24	C119H201N14O74	GGNVSDEEVK	G1dEN3GlcNAcK10dE	7	01Y41Y41M(31M21M21M)61M(31M21M)61M21M	Mannose	31	166.35	N2H9F0S0	N,2;	1707	B7FTM0	1705	1714	21	BI1,BII1,BIII1,BI2,BII2,BIII2,BI2,BII2,BIII2,BIII3,02XI1,ZI1,YI1,02XI2,ZI2,YI2,BI3,YI3,02XI1,25XI1,YIII3,ZI1,YI4,YII4,YIII4,YI1,YI5,YII5,YIII5,YI2,BI5,
13064	60.36	1517.62	1517.11	2	1517.12	-2.97149	3032.22	C121H199N14O74	DNSTLPFR	D1dEN2GlcNAc	5	01Y41Y41M(31M21M21M31G)61M(31M21M)61M21M	Mannose	43	287.43	N2H10F0S0	N,0;	487	B7FV51	486	493	29	BI1,BII1,BIII1,BI2,BII2,BIII2,BI2,BII2,BIII2,BIII4,BIII3,CIII3,02XI1,ZI1,YI1,02XI2,BIII4,ZI2,YI2,BI3,02XI1,YI3,ZI1,YIII3,YI1,YIII4,ZI4,ZII4,ZIII5,YI4,YII4,YIII5,ZI2,YI2,ZI5,ZII5,ZIII6,YI5,YII5,YIII6,MH,BI5,YI3,
14536	61.5	1436.59	1436.09	2	1436.09	0.721316	2870.17	C115H189N14O69	DNSTLPFR	D1dEN2GlcNAc	5	01Y41Y41M(31M21M21M)61M(31M21M)61M21M	Mannose	35	189.87	N2H9F0S0	N,0;	487	B7FV51	486	493	23	BI1,BII1,BIII1,BI2,BII2,BIII2,BI2,BII2,BIII2,BIII3,02XI1,ZI1,YI1,02XI2,ZI2,YI2,BI3,YI3,02XI1,03XI1,ZI1,YIII3,YI1,ZI4,ZII4,ZIII4,YI4,YII4,YIII4,YI5,YII5,YIII5,YI2,MH,BI5,
31404	93.37	1114.47	1113.48	3	1113.47	0.777752	3337.41	C132H218N25O74	NRNNLSSFHTAR	N1dEN4GlcNAc	5	01Y41Y41M(31M21M21M)61M(31M21M)61M21M	Mannose	33	84.49	N2H9F0S0	N,0;	534	B7G6C6	531	542	20	03AI3,14AIII3,01AI2,01AII2,01AIII2,BI1,BII1,BIII1,BI2,BII2,BIII2,BIII3,02AI3,01AI2,01AII2,01AIII2,BI2,BII2,BIII2,CI2,CII2,CIII2,12AIII3,01AI3,BIII3,YI2,02XI1,ZI1,YI1,YI3,ZI2,YI2,YI3,
20154	72.96	1505.61	1506.11	2	1506.11	0.181417	3010.22	C115H197N20O70S1	SPRMAGNGSGR	S1dEN7GlcNAc	8	01Y41Y41M(31M21M21M)61M(31M21M)61M21M	Mannose	36	180.82	N2H9F0S0	N,0;	19	B7G280	13	23	24	BI1,BII1,BIII1,BI2,BII2,BIII2,BI2,BII2,BIII2,BIII3,02XI1,ZI1,YI1,02XI2,ZI2,YI2,BI3,45AI4,YI3,02XI1,YIII3,24XI1,ZI1,YI4,YII4,YIII4,YI1,ZI5,ZII5,ZIII5,YI5,YII5,YIII5,MH,YI2,BI5,
20853	72.49	1588.15	1587.14	2	1587.14	0.676634	3172.27	C121H207N20O75S1	SPRMAGNGSGR	S1dEN7GlcNAc	8	01Y41Y41M(31M21M21M31G)61M(31M21M)61M21M	Mannose	39	201.45	N2H10F0S0	N,0;	19	B7G280	13	23	27	01AI1,01AII1,01AIII1,BI1,BII1,BIII1,BI2,BII2,BIII2,12AIII4,BI2,BII2,BIII2,BIII4,BIII3,02XI1,BIII4,ZI1,YI1,02XI2,ZI2,YI2,BI3,45AI4,YI3,02XI1,YIII3,ZI1,YIII4,YI1,YI4,YII4,YIII5,YI5,YII5,YIII6,YI2,MH,BI5,
19736	72.17	1586.64	1587.14	2	1587.15	-6.92368	3172.29	C121H207N20O77	GARGGNDSSIR	G1dEN6GlcNAc	6	01Y41Y41M(31M21M21M31G)61M(31M21M)61M21M	Mannose	34	124.05	N2H10F0S0	N,0;	31	B7FPP3	26	36	24	BI1,BII1,BIII1,BI2,BII2,BIII2,BI2,BII2,BIII2,BIII4,BIII3,02XI1,BIII4,YI1,02XI2,ZI2,YI2,BI3,02XI1,YIII3,24XI1,ZI1,YIII4,YI1,YI4,YII4,YIII5,03XI2,YI5,YII5,YIII6,YI2,MH,BI5,
20154	72.96	1505.61	1506.11	2	1506.12	-5.72182	3010.24	C115H197N20O72	GARGGNDSSIR	G1dEN6GlcNAc	5	01Y41Y41M(31M21M21M)61M(31M21M)61M21M	Mannose	35	170.79	N2H9F0S0	N,0;	31	B7FPP3	26	36	23	BI1,BII1,BIII1,BI2,BII2,BIII2,BI2,BII2,BIII2,BIII3,02XI1,ZI1,YI1,02XI2,ZI2,YI2,BI3,45AI4,YI3,02XI1,YIII3,ZI1,YI4,YII4,YIII4,YI1,ZI5,ZII5,ZIII5,YI5,YII5,YIII5,MH,YI2,BI5,
16662	66.84	1236.55	1237.05	2	1237.04	6.35906	2472.08	C97H171N16O55S1	RVSMLNR	R1dEN6GlcNAc	5	01Y41Y41M(31M21M21M)61M(31M)61M	Mannose	28	128.55	N2H7F0S0	N,1;	98	B7FTN4	93	99	3	BI2,BIII3,YI3,YIII3,YI3,YIII3,
16580	66.66	1480.63	1480.13	2	1480.12	1.082	2958.24	C115H201N16O70S1	RVSMLNR	R1dEN6GlcNAc	5	01Y41Y41M(31M21M21M31G)61M(31M21M)61M21M	Mannose	36	225.46	N2H10F0S0	N,1;	98	B7FTN4	93	99	26	BI1,BII1,BIII1,BI2,BII2,BIII2,BI2,BII2,BIII2,BIII4,BIII3,02XI1,ZI1,YI1,02XI2,BIII4,ZI2,YI2,BI3,02XI1,YI3,ZI1,YI1,YIII3,02XI2,YIII4,YI4,YII4,YIII5,YI2,YI5,YII5,YIII6,MH,BI5,YI3,
16615	66.74	1318.07	1318.07	2	1318.07	1.01808	2634.13	C103H181N16O60S1	RVSMLNR	R1dEN6GlcNAc	5	01Y41Y41M(31M21M21M)61M(31M)61M21M	Mannose	36	190.37	N2H8F0S0	N,1;	98	B7FTN4	93	99	25	BI1,BII1,BIII1,BI2,BIII2,CI1,CII1,CIII1,BI2,BIII2,BI3,BIII3,02XI1,ZI1,YI1,02XI2,BI3,ZI2,YI2,YI3,02XI1,YIII3,ZI1,YI1,YI4,YIII4,ZI5,ZII4,ZIII5,YI5,YII4,YIII5,MH,YI2,BI5,YI3,
16562	66.62	1399.1	1399.1	2	1399.1	1.61937	2796.19	C109H191N16O65S1	RVSMLNR	R1dEN6GlcNAc	6	01Y41Y41M(31M21M21M)61M(31M21M)61M21M	Mannose	32	185.81	N2H9F0S0	N,1;	98	B7FTN4	93	99	22	BI1,BII1,BIII1,BI2,BII2,BIII2,BI2,BII2,BIII2,BIII3,02XI1,ZI1,YI1,02XI2,ZI2,YI2,BI3,YI3,02XI1,ZI1,YI1,YIII3,YI4,YII4,YIII4,YI5,YII5,YIII5,YI2,MH,BI5,YI3,
16538	67.44	1075	1075	2	1074.99	9.12576	2147.97	C85H151N16O45S1	RVSMLNR	R1dEN6GlcNAc	5	01Y41Y41M(31M)61M(31M)61M	Mannose	21	97.44	N2H5F0S0	N,0;	98	B7FTN4	93	99	17	BI1,BII1,BIII1,BI2,02XI1,ZI1,YI1,02XI2,ZI2,YI2,YI3,YI4,YII4,YIII3,BI4,02XI1,MH,ZI1,YI1,YI2,YI3,
16522	67.41	825.032	825.034	3	825.033	1.69276	2472.08	C97H171N16O55S1	RVSMLNR	R1dEN6GlcNAc	5	01Y41Y41M(31M21M)61M(31M21M)61M	Mannose	27	144.5	N2H7F0S0	N,2;	98	B7FTN4	93	99	0
16522	67.41	825.032	825.034	3	825.033	1.69276	2472.08	C97H171N16O55S1	RVSMLNR	R1dEN6GlcNAc	5	01Y41Y41M(31M21M)61M(31M)61M21M	Mannose	28	144.5	N2H7F0S0	N,2;	98	B7FTN4	93	99	0
16494	67.35	1318.07	1318.57	2	1318.57	0.791203	2635.13	C103H180N15O63	SQTNRSK	S1dEN4GlcNAcK7dE	5	01Y41Y41M(31M21M21M)61M(31M)61M21M	Mannose	30	160.44	N2H8F0S0	N,0;	38	B7GAR9	35	41	23	BI1,BII1,BIII1,BI2,BIII2,BI2,BIII2,BI3,BIII3,02XI1,ZI1,YI1,02XI2,BI3,ZI2,YI2,YI3,02XI1,YIII3,ZI1,YI1,YI4,YIII4,YI5,YII4,YIII5,MH,YI2,BI5,YI3,
16580	66.66	1480.63	1480.63	2	1480.63	5.74622	2959.24	C115H200N15O73	SQTNRSK	S1dEN4GlcNAcK7dE	5	01Y41Y41M(31M21M21M31G)61M(31M21M)61M21M	Mannose	34	190.82	N2H10F0S0	N,0;	38	B7GAR9	35	41	24	BI1,BII1,BIII1,BI2,BII2,BIII2,BI2,BII2,BIII2,BIII4,BIII3,02XI1,ZI1,YI1,02XI2,BIII4,ZI2,YI2,BI3,02XI1,YI3,ZI1,YI1,YIII3,YIII4,YI4,YII4,YIII5,YI2,YI5,YII5,YIII6,MH,BI5,
17625	66.98	933.069	933.405	3	933.402	2.97194	2797.19	C109H190N15O68	SQTNRSK	S1dEN4GlcNAcK7dE	7	01Y41Y41M(31M21M21M)61M(31M21M)61M21M	Mannose	33	134.67	N2H9F0S0	N,1;	38	B7GAR9	35	41	21	03AI3,14AIII3,BI1,BII1,BIII1,BI2,BII2,BIII2,BIII3,BI2,BII2,BIII2,45AI3,YI2,BIII3,02XI1,ZI1,YI1,24XI2,YI2,02XI3,02XIII3,YI3,ZI1,YI1,YIII3,YI4,YII4,YIII4,YI5,YII5,YIII5,YI2,
16662	66.84	1236.55	1237.05	2	1237.04	6.35906	2472.08	C97H171N16O55S1	RVNLSMR	R1dEN3GlcNAc	5	01Y41Y41M(31M21M)61M(31M21M)61M	Mannose	30	130.83	N2H7F0S0	N,1;	136	B7FWB1	134	140	0
16562	66.62	1399.1	1399.1	2	1399.1	1.61937	2796.19	C109H191N16O65S1	RVNLSMR	R1dEN3GlcNAc	6	01Y41Y41M(31M21M21M)61M(31M21M)61M21M	Mannose	32	185.81	N2H9F0S0	N,1;	136	B7FWB1	134	140	22	BI1,BII1,BIII1,BI2,BII2,BIII2,BI2,BII2,BIII2,BIII3,02XI1,ZI1,YI1,02XI2,ZI2,YI2,BI3,YI3,02XI1,ZI1,YI1,YIII3,YI4,YII4,YIII4,YI5,YII5,YIII5,YI2,MH,BI5,YI3,
16615	66.74	1318.07	1318.07	2	1318.07	1.01808	2634.13	C103H181N16O60S1	RVNLSMR	R1dEN3GlcNAc	5	01Y41Y41M(31M21M21M)61M(31M)61M21M	Mannose	36	190.37	N2H8F0S0	N,1;	136	B7FWB1	134	140	25	BI1,BII1,BIII1,BI2,BIII2,CI1,CII1,CIII1,BI2,BIII2,BI3,BIII3,02XI1,ZI1,YI1,02XI2,BI3,ZI2,YI2,YI3,02XI1,YIII3,ZI1,YI1,YI4,YIII4,ZI5,ZII4,ZIII5,YI5,YII4,YIII5,MH,YI2,BI5,YI3,
16662	66.84	1236.55	1237.05	2	1237.04	6.35906	2472.08	C97H171N16O55S1	RVNLSMR	R1dEN3GlcNAc	5	01Y41Y41M(31M21M)61M(31M)61M21M	Mannose	30	130.83	N2H7F0S0	N,1;	136	B7FWB1	134	140	0
16580	66.66	1480.63	1480.13	2	1480.12	1.082	2958.24	C115H201N16O70S1	RVNLSMR	R1dEN3GlcNAc	5	01Y41Y41M(31M21M21M31G)61M(31M21M)61M21M	Mannose	36	225.46	N2H10F0S0	N,1;	136	B7FWB1	134	140	26	BI1,BII1,BIII1,BI2,BII2,BIII2,BI2,BII2,BIII2,BIII4,BIII3,02XI1,ZI1,YI1,02XI2,BIII4,ZI2,YI2,BI3,02XI1,YI3,ZI1,YI1,YIII3,02XI2,YIII4,YI4,YII4,YIII5,YI2,YI5,YII5,YIII6,MH,BI5,YI3,
16538	67.44	1075	1075	2	1074.99	9.12576	2147.97	C85H151N16O45S1	RVNLSMR	R1dEN3GlcNAc	5	01Y41Y41M(31M)61M(31M)61M	Mannose	21	97.44	N2H5F0S0	N,0;	136	B7FWB1	134	140	17	BI1,BII1,BIII1,BI2,02XI1,ZI1,YI1,02XI2,ZI2,YI2,YI3,YI4,YII4,YIII3,BI4,02XI1,MH,ZI1,YI1,YI2,YI3,
16662	66.84	1236.55	1237.05	2	1237.04	6.35906	2472.08	C97H171N16O55S1	RVNLSMR	R1dEN3GlcNAc	5	01Y41Y41M(31M21M21M)61M(31M)61M	Mannose	28	128.55	N2H7F0S0	N,1;	136	B7FWB1	134	140	3	BI2,BIII3,YI3,YIII3,YI3,YIII3,
16543	67.45	993.968	993.475	2	993.467	7.35754	1985.93	C80H141N14O43	ANRTTEK	A1dEN2GlcNAcK7dE	8	01Y41Y41M(31M)61M31M	Mannose	27	109.75	N2H4F0S0	N,1;	139	B7GEQ9	138	144	24	01AI2,BI1,BII1,BI2,14AI2,BI2,BI3,02XI1,ZI1,YI1,02XI2,BI3,34XI2,ZI2,YI2,YI3,BI4,YI4,YII3,MH,02XI1,ZI1,YI1,YI2,YI3,YI4,YII3,
16499	67.36	1155.52	1156.02	2	1156.02	-1.38607	2310.03	C92H161N14O53	ANRTTEK	A1dEN2GlcNAcK7dE	5	01Y41Y41M(31M21M)61M(31M)61M	Mannose	28	116.76	N2H6F0S0	N,1;	139	B7GEQ9	138	144	3	BI2,YI3,YI3,
16562	66.62	1399.1	1399.1	2	1399.1	-0.734288	2796.19	C110H191N14O68	ANRTTEK	A1dEN2GlcNAcK7dE	6	01Y41Y41M(31M21M21M)61M(31M21M)61M21M	Mannose	32	179.47	N2H9F0S0	N,1;	139	B7GEQ9	138	144	22	BI1,BII1,BIII1,BI2,BII2,BIII2,BI2,BII2,BIII2,BIII3,02XI1,ZI1,YI1,02XI2,ZI2,YI2,BI3,YI3,02XI1,ZI1,YI1,YIII3,YI4,YII4,YIII4,YI5,YII5,YIII5,YI2,MH,BI5,YI3,
16580	66.66	1480.63	1480.13	2	1480.13	-1.14146	2958.24	C116H201N14O73	ANRTTEK	A1dEN2GlcNAcK7dE	6	01Y41Y41M(31M21M21M31G)61M(31M21M)61M21M	Mannose	36	218.28	N2H10F0S0	N,1;	139	B7GEQ9	138	144	26	BI1,BII1,BIII1,BI2,BII2,BIII2,BI2,BII2,BIII2,BIII4,BIII3,02XI1,ZI1,YI1,02XI2,BIII4,ZI2,YI2,BI3,02XI1,YI3,ZI1,YI1,YIII3,02XI2,YIII4,YI4,YII4,YIII5,YI2,YI5,YII5,YIII6,MH,BI5,YI3,
16494	67.35	1318.07	1318.07	2	1318.07	0.186008	2634.14	C104H181N14O63	ANRTTEK	A1dEN2GlcNAcK7dE	6	01Y41Y41M(31M21M21M)61M(31M)61M21M	Mannose	30	178.34	N2H8F0S0	N,1;	139	B7GEQ9	138	144	23	BI1,BII1,BIII1,BI2,BIII2,BI2,BIII2,BI3,BIII3,02XI1,ZI1,YI1,02XI2,BI3,ZI2,YI2,YI3,02XI1,YIII3,ZI1,YI1,YI4,YIII4,YI5,YII4,YIII5,MH,YI2,BI5,YI3,
16520	67.4	1237.05	1237.05	2	1237.05	3.49647	2472.09	C98H171N14O58	ANRTTEK	A1dEN2GlcNAcK7dE	7	01Y41Y41M(31M21M)61M(31M21M)61M	Mannose	30	154.18	N2H7F0S0	N,1;	139	B7GEQ9	138	144	0
16520	67.4	1237.05	1237.05	2	1237.05	3.49647	2472.09	C98H171N14O58	ANRTTEK	A1dEN2GlcNAcK7dE	7	01Y41Y41M(31M21M)61M(31M)61M21M	Mannose	30	154.18	N2H7F0S0	N,1;	139	B7GEQ9	138	144	0
16520	67.4	1237.05	1237.05	2	1237.05	3.49647	2472.09	C98H171N14O58	ANRTTEK	A1dEN2GlcNAcK7dE	7	01Y41Y41M(31M21M21M)61M(31M)61M	Mannose	28	151.82	N2H7F0S0	N,1;	139	B7GEQ9	138	144	3	BI2,BIII3,YI3,YIII3,YI3,YIII3,
16538	67.44	1075	1075	2	1075	6.05503	2147.98	C86H151N14O48	ANRTTEK	A1dEN2GlcNAcK7dE	5	01Y41Y41M(31M)61M(31M)61M	Mannose	22	99.34	N2H5F0S0	N,1;	139	B7GEQ9	138	144	18	BI1,BII1,BIII1,BI2,02XI1,ZI1,YI1,02XI2,ZI2,YI2,ZI3,YI3,YI4,YII4,YIII3,BI4,02XI1,MH,ZI1,YI1,YI2,YI3,
16632	66.79	1156.02	1156.02	2	1156.02	-0.224524	2310.03	C92H161N14O53	ANRTTEK	A1dEN2GlcNAcK7dE	5	01Y41Y41M(31M)61M(31M)61M21M	Mannose	26	128.48	N2H6F0S0	N,1;	139	B7GEQ9	138	144	0
16632	66.79	1156.02	1156.02	2	1156.02	-0.224524	2310.03	C92H161N14O53	ANRTTEK	A1dEN2GlcNAcK7dE	5	01Y41Y41M(31M)61M(31M21M)61M	Mannose	26	128.48	N2H6F0S0	N,1;	139	B7GEQ9	138	144	0
16662	66.84	1236.55	1237.05	2	1237.05	3.69383	2472.09	C98H171N14O58	KQNQSSK	K1dEN3GlcNAcK7dE	6	01Y41Y41M(31M21M)61M(31M21M)61M	Mannose	30	128.06	N2H7F0S0	N,2;	1051	B7FSR1	1049	1055	0
16494	67.35	1318.07	1318.07	2	1318.07	0.186008	2634.14	C104H181N14O63	KQNQSSK	K1dEN3GlcNAcK7dE	8	01Y41Y41M(31M21M21M)61M(31M)61M21M	Mannose	30	181.32	N2H8F0S0	N,1;	1051	B7FSR1	1049	1055	23	BI1,BII1,BIII1,BI2,BIII2,BI2,BIII2,BI3,BIII3,02XI1,ZI1,YI1,02XI2,BI3,ZI2,YI2,YI3,02XI1,YIII3,ZI1,YI1,YI4,YIII4,YI5,YII4,YIII5,MH,YI2,BI5,YI3,
16425	67.2	1398.6	1399.1	2	1399.1	-0.734288	2796.19	C110H191N14O68	KQNQSSK	K1dEN3GlcNAcK7dE	5	01Y41Y41M(31M21M21M)61M(31M21M)61M21M	Mannose	32	154.65	N2H9F0S0	N,0;	1051	B7FSR1	1049	1055	22	BI1,BII1,BIII1,BI2,BII2,BIII2,BI2,BII2,BIII2,BIII3,02XI1,ZI1,YI1,02XI2,ZI2,YI2,BI3,YI3,02XI1,ZI1,YI1,YIII3,YI4,YII4,YIII4,YI5,YII5,YIII5,YI2,MH,BI5,YI3,
16580	66.66	1480.63	1480.13	2	1480.13	-1.14146	2958.24	C116H201N14O73	KQNQSSK	K1dEN3GlcNAcK7dE	6	01Y41Y41M(31M21M21M31G)61M(31M21M)61M21M	Mannose	36	218.28	N2H10F0S0	N,1;	1051	B7FSR1	1049	1055	26	BI1,BII1,BIII1,BI2,BII2,BIII2,BI2,BII2,BIII2,BIII4,BIII3,02XI1,ZI1,YI1,02XI2,BIII4,ZI2,YI2,BI3,02XI1,YI3,ZI1,YI1,YIII3,02XI2,YIII4,YI4,YII4,YIII5,YI2,YI5,YII5,YIII6,MH,BI5,YI3,
16632	66.79	1156.02	1156.02	2	1156.02	-0.224524	2310.03	C92H161N14O53	KQNQSSK	K1dEN3GlcNAcK7dE	5	01Y41Y41M(31M)61M(31M)61M21M	Mannose	26	129.73	N2H6F0S0	N,0;	1051	B7FSR1	1049	1055	0
16538	67.44	1075	1075	2	1075	6.05503	2147.98	C86H151N14O48	KQNQSSK	K1dEN3GlcNAcK7dE	7	01Y41Y41M(31M)61M(31M)61M	Mannose	22	106.97	N2H5F0S0	N,0;	1051	B7FSR1	1049	1055	18	BI1,BII1,BIII1,BI2,02XI1,ZI1,YI1,02XI2,ZI2,YI2,ZI3,YI3,YI4,YII4,YIII3,BI4,02XI1,MH,ZI1,YI1,YI2,YI3,
16543	67.45	993.968	993.475	2	993.467	7.35754	1985.93	C80H141N14O43	KQNQSSK	K1dEN3GlcNAcK7dE	9	01Y41Y41M(31M)61M31M	Mannose	27	112.87	N2H4F0S0	N,1;	1051	B7FSR1	1049	1055	24	01AI2,BI1,BII1,BI2,14AI2,BI2,BI3,02XI1,ZI1,YI1,02XI2,BI3,34XI2,ZI2,YI2,YI3,BI4,YI4,YII3,MH,02XI1,ZI1,YI1,YI2,YI3,YI4,YII3,
16632	66.79	1156.02	1156.02	2	1156.02	-0.224524	2310.03	C92H161N14O53	KQNQSSK	K1dEN3GlcNAcK7dE	5	01Y41Y41M(31M21M)61M(31M)61M	Mannose	24	111.4	N2H6F0S0	N,0;	1051	B7FSR1	1049	1055	3	BI2,YI3,YI3,
16632	66.79	1156.02	1156.02	2	1156.02	-0.224524	2310.03	C92H161N14O53	KQNQSSK	K1dEN3GlcNAcK7dE	5	01Y41Y41M(31M)61M(31M21M)61M	Mannose	26	129.73	N2H6F0S0	N,0;	1051	B7FSR1	1049	1055	0
16662	66.84	1236.55	1237.05	2	1237.05	3.69383	2472.09	C98H171N14O58	KQNQSSK	K1dEN3GlcNAcK7dE	6	01Y41Y41M(31M21M)61M(31M)61M21M	Mannose	30	128.06	N2H7F0S0	N,2;	1051	B7FSR1	1049	1055	0
16662	66.84	1236.55	1237.05	2	1237.05	3.69383	2472.09	C98H171N14O58	KQNQSSK	K1dEN3GlcNAcK7dE	6	01Y41Y41M(31M21M21M)61M(31M)61M	Mannose	28	125.78	N2H7F0S0	N,2;	1051	B7FSR1	1049	1055	3	BI2,BIII3,YI3,YIII3,YI3,YIII3,
17710	67.14	1156.02	1156.02	2	1156.02	1.04262	2310.03	C92H161N14O53	RSNDSLK	R1dEN3GlcNAcK7dE	5	01Y41Y41M(31M)61M(31M)61M21M	Mannose	31	117.47	N2H6F0S0	N,1;	305	B7FX47	303	309	0
17710	67.14	1156.02	1156.02	2	1156.02	1.04262	2310.03	C92H161N14O53	RSNDSLK	R1dEN3GlcNAcK7dE	5	01Y41Y41M(31M)61M(31M21M)61M	Mannose	31	117.47	N2H6F0S0	N,1;	305	B7FX47	303	309	0
16562	66.62	1399.1	1399.1	2	1399.1	-0.734288	2796.19	C110H191N14O68	RSNDSLK	R1dEN3GlcNAcK7dE	6	01Y41Y41M(31M21M21M)61M(31M21M)61M21M	Mannose	32	180.84	N2H9F0S0	N,0;	305	B7FX47	303	309	22	BI1,BII1,BIII1,BI2,BII2,BIII2,BI2,BII2,BIII2,BIII3,02XI1,ZI1,YI1,02XI2,ZI2,YI2,BI3,YI3,02XI1,ZI1,YI1,YIII3,YI4,YII4,YIII4,YI5,YII5,YIII5,YI2,MH,BI5,YI3,
16494	67.35	1318.07	1318.07	2	1318.07	0.186008	2634.14	C104H181N14O63	RSNDSLK	R1dEN3GlcNAcK7dE	6	01Y41Y41M(31M21M21M)61M(31M)61M21M	Mannose	30	181.32	N2H8F0S0	N,0;	305	B7FX47	303	309	23	BI1,BII1,BIII1,BI2,BIII2,BI2,BIII2,BI3,BIII3,02XI1,ZI1,YI1,02XI2,BI3,ZI2,YI2,YI3,02XI1,YIII3,ZI1,YI1,YI4,YIII4,YI5,YII4,YIII5,MH,YI2,BI5,YI3,
17710	67.14	1156.02	1156.02	2	1156.02	1.04262	2310.03	C92H161N14O53	RSNDSLK	R1dEN3GlcNAcK7dE	5	01Y41Y41M(31M21M)61M(31M)61M	Mannose	29	108.47	N2H6F0S0	N,1;	305	B7FX47	303	309	3	BI2,YI3,YI3,
16543	67.45	993.968	993.475	2	993.467	7.35754	1985.93	C80H141N14O43	RSNDSLK	R1dEN3GlcNAcK7dE	6	01Y41Y41M(31M)61M31M	Mannose	27	108.36	N2H4F0S0	N,0;	305	B7FX47	303	309	24	01AI2,BI1,BII1,BI2,14AI2,BI2,BI3,02XI1,ZI1,YI1,02XI2,BI3,34XI2,ZI2,YI2,YI3,BI4,YI4,YII3,MH,02XI1,ZI1,YI1,YI2,YI3,YI4,YII3,
13840	61.86	1114.81	1116.14	3	1116.16	-12.2792	3345.45	C135H230N21O71S2	NGLGMDVNVTCGK	N1dEN8GlcNAcC11CamK13dE	5	01Y(31F)41Y41M(21X)(31M21Y41F)61M21Y41F	Complex	15	60.73	N4H3F3S0X1	N,0;	573	B7FZA2	566	578	10	BI1,12AI2,BII2,BIII2,CII2,CIII2,BII3,BIII3,02XI1,15XI2,YI2,ZII5,ZIII5,ZII5,ZIII5,
13840	61.86	1114.81	1116.14	3	1116.16	-15.3764	3345.46	C133H226N23O75	SNVTERDTIETR	S1dEN2GlcNAc	10	01Y(31F)41Y41M(21X)(31M21Y41F)61M21Y41F	Complex	13	60.99	N4H3F3S0X1	N,0;	176	B7FWM3	175	186	9	BI1,12AI2,BII2,BIII2,CII2,CIII2,BII3,BIII3,02XI1,15XI2,YI2,ZII5,ZIII5,
20850	72.49	1585.17	1584.17	2	1584.16	9.6382	3166.3	C124H209N18O76	NEENLNLSR	N1dEN6GlcNAc	10	01Y(31L)41Y41M(21X)(31M21Y(41F)31L)61M(31M)61M	Complex	23	60	N3H7F1S0X1	N,0;	757	B7G5L1	752	760	10	BIII1,12AIII2,BI1,BII1,BIV1,BV1,BVI1,BIV2,02XI1,02XII1,02XIII1,YIII2,02XI1,02XII1,02XIII1,YIV3,YI1,YII1,YIV4,YV4,YVI5,01XIII2,MH,
13416	61.09	1168.48	1169.82	3	1169.83	-10.2228	3506.47	C137H233N26O75S2	CVLNSSSMGQANAAR	C1dE@CamN4GlcNAc	8	01Y41Y41M(21X)(31M21Y(41F)31L)61M21Y41F	Complex	16	59.05	N4H4F2S0X1	N,2;	91	B7GDP8	88	102	0
13416	61.09	1168.48	1169.82	3	1169.83	-10.2228	3506.47	C137H233N26O75S2	CVLNSSSMGQANAAR	C1dE@CamN4GlcNAc	8	01Y41Y41M(21X)(31M21Y41F)61M21Y(41F)31L	Complex	16	59.05	N4H4F2S0X1	N,2;	91	B7GDP8	88	102	0
13416	61.09	1168.48	1169.82	3	1169.83	-10.2228	3506.47	C137H233N26O75S2	CVLNSSSMGQANAAR	C1dE@CamN4GlcNAc	8	01Y(31L)41Y41M(21X)(31M21Y41F)61M21Y41F	Complex	19	55.4	N4H4F2S0X1	N,2;	91	B7GDP8	88	102	0
13840	61.86	1114.81	1116.14	3	1116.15	-7.85513	3345.43	C131H222N25O75	ERTGNGSNSNSNK	E1dEN5GlcNAcK13dE	7	01Y(31F)41Y41M(21X)(31M21Y41F)61M21Y41F	Complex	14	57.12	N4H3F3S0X1	N,1;	164	B7FU73	160	172	9	BI1,12AI2,BII2,BIII2,CII2,CIII2,BII3,BIII3,YI2,ZII5,ZIII5,MH,ZII5,ZIII5,
Notes: Yellow background: N-glycopeptides with core α-1,3-fucose modifications identified from Wild type and PtFucT-KO mutant. Red mark: N-glycopeptides with α-1,4-fucose modifications in wild type, but without α-1,4-fucose modification in PtFucT-KO mutant. Green background: N-glycopeptides without fucose modification in wild type, but with fucose modifications in PtFucT-KO mutant. N=HexNAc, H=He…
